# Supplementary material for: Impact of Marker Pruning Strategies Based on Different Measurements of Marker Distance on Genomic Prediction in Dairy Cattle
Source: Animals (Basel). 2021 Jul 2;11(7):1992. doi: 10.3390/ani11071992 (PMC8300388; doi:10.3390/ani11071992)
Supplement: Supplementary file 1 [file animals-11-01992-s001.zip]

Archive with 1 entries (1 files):
- animals-1224898-supplementary.pdf
